# Supplementary material for: Surviving Ebola: A historical cohort study of Ebola mortality and survival in Sierra Leone 2014-2015
Source: PLoS One. 2018 Dec 27;13(12):e0209655. doi: 10.1371/journal.pone.0209655 (PMC6307710; doi:10.1371/journal.pone.0209655)
Supplement: S1 Data — (XLS) [file pone.0209655.s009.xls]

## Sheet: Data
															idno	died	dadmit	ddis	sex	ageBands	ctFirst	feverETCp	fatigueETCp	vomit_nauseaETCp	diarrhoeaETCp	conjunETCp	j_m_painETCp	headacheETCp	breathingETCp	swallowETCp	rashETCp	hiccupsETCp	bleedingETCp	confusedETCp	ETC_fever	ETC_fatigue	ETC_vomit_nausea	ETC_diarrhoea	ETC_conjun	ETC_j_m_pain	ETC_breathing	ETC_rash	ETC_hiccups	ETC_bleeding	ETC_headache	ETC_confused	ETC_ctLowest	feverSurv	jointpainSurv
															2-00154	1	2015-01-22	2015-01-27	1	25-34	15.5	1	1	1	1	1	1	1	1	1	0	1	0	0
															2-00212	0	2015-01-23	2015-01-28	2	<5	22.6	1	1	1	0	0	0	0	0	0	0	0	0	0	1	1	1	0	0	0	0	0	0	0	0	0	22.6	0	0
															2-00337	0	2015-01-25	2015-02-05	2	35-44	22.1	1	1	1	1	1	1	1	1	1	0	0	0	0	1	1	1	1	1	1	1	0	0	0	1	0	22.1	0	1
															2-02226	0	2015-02-09	2015-02-24	2	<5	20.3	1	1	1	0	0	0	1	0	1	0	0	0	0	1	1	1	1	0	0	0	0	1	0	1	0	20.3	1	0
															2-02325	1	2015-03-02	2015-03-03	1	<5	16	1	1	1	0	0	0	0	0	0	0	0	0	1
															2-02408	0	2015-02-12	2015-02-24	1	45+	36.7	1	1	0	0	1	1	1	0	1	0	0	0	0	1	1	0	0	1	1	0	0	0	0	1	0	36.7	0	1
															2-02556	1	2015-02-05	2015-02-13	1	25-34	19.9	0	0	0	1	0	1	0	0	0	0	0	0	0
															2-02671	1	2015-02-20	2015-02-24	1	15-24	17.2	1	1	0	0	1	0	1	1	1	0	0	0	0
															2-02697	0	2015-02-12	2015-02-26	1	25-34	22.2	1	1	1	1	0	1	1	0	0	0	1	0	0	1	1	1	1	0	1	1	0	1	0	1	0	22.2	0	0
															2-02762	1	2015-02-19	2015-02-21	2	25-34	18.3	1	1	1	1	1	1	1	1	0	0	0	0	0
															2-02994	0	2015-02-11	2015-02-26	2	15-24	36.3	1	1	1	0	0	1	1	0	1	0	1	0	0	1	1	1	0	0	1	0	0	1	0	1	0	36.3	1	1
															2-03067	0	2015-03-07	2015-03-22	1	45+	26.6	1	1	0	0	1	1	1	1	0	0	0	0	0	1	1	1	1	1	1	1	0	0	0	1	0	26.6	0	1
															2-03125	0	2015-02-14	2015-03-02	2	25-34	25	1	1	1	0	0	1	1	1	0	0	1	0	0	1	1	1	1	0	1	1	0	1	0	1	0	25	0	1
															2-03208	1	2015-02-11	2015-02-13	2	25-34	16.6	1	1	1	1	1	1	1	1	1	0	1	0	1
															2-04941	0	2015-03-10	2015-03-30	2	45+	23.7	1	1	0	1	1	1	1	0	0	0	1	1	0	1	1	0	1	1	1	0	0	1	1	1	0	23.7	0	1
															2-04958	0	2015-03-07	2015-03-25	1	15-24	19.4	1	1	1	1	1	1	1	0	0	0	1	1	0	1	1	1	1	1	1	0	0	1	1	1	0	19.4	0	0
															2-04966	1	2015-03-06	2015-03-07	2	35-44	15.9	1	1	0	0	0	1	1	0	0	0	0	0	0
															2-04982	1	2015-03-04	2015-03-08	2	25-34	17.3	1	1	0	1	0	1	1	0	0	0	0	0	0
															2-05054	0	2015-03-10	2015-03-30	1	15-24	25.5	1	1	0	0	1	1	1	0	1	0	0	0	0	1	1	1	1	1	1	0	0	0	0	1	0	25.5	0	1
															2-05096	0	2015-03-04	2015-03-24	1	15-24	26	1	1	0	0	1	1	1	0	0	0	0	1	0	1	1	1	1	1	1	0	0	0	1	1	0	26	0	0
															2-05179	0	2015-03-04	2015-03-24	2	15-24	22.5	1	1	0	0	0	1	1	0	0	0	0	0	0	1	1	1	1	0	1	0	0	0	0	1	0	22.5	0	1
															3-00001	1	2014-11-07	2014-11-09	1	45+		1	1	0	0	0	1	1	0	1	0	1	0	0
															3-00003	1	2014-11-04	2014-11-12	2	5-14		1	1	0	1	0	0	0	0	0	0	0	0	0
															3-00004	0	2014-11-03	2014-11-18	1	15-24																												1	1
															3-00005	1	2014-11-02	2014-11-05	1	25-34
															3-00006	1	2014-11-03	2014-11-07	1	25-34		1	1	0	0	0	1	1	0	1	0	0	0	1
															3-00009	0	2014-11-07	2014-11-21	2	25-34																												0	1
															3-00010	1	2014-11-11	2014-11-12	2	15-24		1	1	0	0	0	1	1	0	1	0	0	1	0
															3-00011	1	2014-11-17	2014-11-17	2	25-34		1	1	1	1	1	1	1	0	1	1	0	1	0
															3-00013	1	2014-11-18	2014-11-21	1	35-44		1	1	1	1	1	0	0	0	0	0	0	0	0
															3-00014	0	2014-11-18	2014-12-02	2	15-24	20	1	1	1	1	1	0	1	0	0	0	0	0	0	1	1	1	1	1	0	0	0	0	0	1	0	20	1	1
															3-00015	1	2014-11-16	2014-11-22	2	35-44		1	1	1	1	1	0	0	0	0	0	0	0	0
															3-00016	0	2014-11-15	2014-11-29	2	35-44		1	1	1	1	0	0	1	0	0	0	0	0	0	1	1	1	1	0	1	0	0	0	0	1	0		1	0
															3-00017	0	2014-11-22	2014-12-04	2	25-34	28.8	1	1	1	1	0	1	1	0	0	0	0	0	0	1	1	1	1	0	1	0	0	0	0	1	0	28.8	1	1
															3-00018	1	2014-11-22	2014-12-01	1	45+	22.3	1	1	1	1	0	1	1	0	0	0	0	0	0
															3-00019	1	2014-11-21	2014-11-24	1	35-44	18.9	1	1	1	1	1	1	1	0	0	0	1	0	0
															3-00020	1	2014-11-21	2014-11-25	1	25-34	24.5	1	1	1	1	0	1	0	0	0	0	0	0	0
															3-00021	0	2014-11-24	2014-12-06	2	15-24															0	0	1	0		1	0	0	0	0	0	0		0	1
															3-00022	1	2014-11-18	2014-11-25	1	25-34	21.7	1	0	1	1	0	0	1	0	0	0	0	0	0
															3-00023	1	2014-11-27	2014-11-28	1	45+	15
															3-00024	1	2014-11-21	2014-11-22	1	25-34		0	1	0	1	0	1	0	0	0	0	0	0	0
															3-00025	1	2014-11-24	2014-11-29	2	25-34	18.8	1	0	1	0	1	1	1	0	0	0	0	0	0
															3-00026	1	2014-11-22	2014-11-24	2	<5		0	1	0	1	1	0	0	0	0	1	0	0	1
															3-00028	0	2014-11-28	2014-12-07	2	5-14	25.8	1	1	0	1	0	0	0	0	0	0	0	0	0
															3-00029	0	2014-11-29	2014-12-07	2	<5		0	1	0	1	0	0	0	0	0	0	0	0	0	0	1	0	1	0	0	0	0	0	0	0	0		0	0
															3-00030	1	2014-11-23	2014-11-26	2	5-14		1	1	1	0	0	0	1	0	0	0	0	0	0
															3-00031	1	2014-11-23	2014-11-26	2	15-24	16.8	1	1	1	1	0	0	0	0	0	0	0	0	0
															3-00154	1	2014-12-18	2014-12-22	2	<5	15.8	1	1	0	0	0	0	0	0	0	0	0	0	0
															3-00155	0	2014-12-22	2014-12-25	1	5-14		1	1	0	1	1	0	0	0	0	0	0	0	0	1	1	0	1	1	0	0	0	0	0	0	0		1	1
															3-00156	0	2014-12-20	2015-01-07	1	5-14	19.4	1	1	1	0	0	0	1	0	0	0	0	1	0	1	1	1	1	0	1	0	0	0	1	1	0	19.4	0	0
															3-00157	0	2014-12-16	2014-12-21	1	25-34		1	1	1	1	0	0	1	0	0	0	1	1	0	1	1	1	1	0	1	0	0	1	1	1	0		0	1
															3-00202	0	2014-12-17	2014-12-25	1	25-34	18.8	1	1	1	1	1	1	0	0	1	0	1	0	0	1	1	1	1	1	1	0	0	1	1	1	0	18.8	0	0
															3-00251	0	2014-12-12	2014-12-20	1	25-34	18.2	1	1	1	1	1	1	1	1	0	0	0	0	0	1	1	1	1	1	1	1	0	0	0	1	0	18.2	1	1
															3-00327	0	2014-12-17	2014-12-26	1	35-44	21.8	0	1	1	1	0	1	1	0	1	0	0	0	0	1	1	1	1	0	1	0	0	0	0	1	0	21.8	0	1
															3-00350	1	2014-12-15	2014-12-16	1	35-44	17.2	1	1	1	1	1	1	1	1	1	0	1	0	0
															3-00368	0	2014-12-16	2014-12-28	1	25-34	22.2	1	1	1	1	0	1	1	1	0	0	0	0	0	1	1	1	1	0	1	1	0	0	0	1	0	22.2	0	1
															3-00421	1	2014-12-11	2014-12-13	1	35-44	18.5	1	1	1	0	0	0	0	1	0	0	0	0	0
															3-00442	0	2014-12-18	2014-12-22	1	25-34		1	0	0	0	0	1	1	0	0	0	0	0	0	1	1	0	1	0	1	0	0	0	0	1	0		0	1
															3-00509	0	2014-12-07	2014-12-16	2	15-24	18.8	1	1	1	1	0	0	0	0	0	0	0	0	0	1	1	1	1	0	0	0	0	0	0	1	0	18.8	1	1
															3-00533	1	2014-12-02	2014-12-05	2	45+	17.6	0	1	0	1	0	1	0	0	1	0	0	1	1
															3-00566	0	2014-12-03	2014-12-09	2	5-14		1	1	1	1	0	1	1	1	1	0	0	1	0	1	1	1	1	0	1	1	0	1	1	1	0		1	1
															3-00590	1	2014-11-26	2014-11-29	2	35-44	19.7	0	1	0	0	0	1	1	0	1	0	0	0	0
															3-00608	0	2014-12-05	2014-12-07	1	15-24		1	1	0	0	0	0	0	0	0	0	0	0	0	1	1	0	0	0	0	0	0	0	0	0	0		0	1
															3-00624	1	2014-12-06	2014-12-15	2	15-24	28.3	1	1	0	1	0	1	1	0	0	0	0	0	0
															3-00632	0	2014-12-07	2014-12-11	2	25-34		1	1	1	1	0	1	1	0	1	0	1	0	0	1	1	1	1	0	1	0	0	1	0	1	0		0	1
															3-00640	1	2014-11-30	2014-12-06	2	45+	18.3	1	1	1	1	0	0	1	0	1	0	0	0	0
															3-00657	0	2014-11-29	2014-12-09	1	5-14	31.3	1	1	1	0	0	1	0	0	0	1	0	0	1	1	1	1	1	0	1	0	1	0	1	1	1	19.8	0	0
															3-00665	0	2014-12-01	2014-12-03	1	25-34																												0	1
															3-00673	1	2014-11-29	2014-11-30	2	35-44	16.9	1	1	1	1	0	0	0	0	0	0	0	0	0
															3-00699	1	2014-12-02	2014-12-05	2	15-24	15.9	1	1	1	1	1	1	1	0	1	0	1	1	0
															3-00715	1	2014-11-26	2014-11-27	1	35-44
															3-00723	0	2014-12-06	2014-12-14	2	5-14	29.5	1	1	1	0	1	1	1	0	0	0	0	0	0	1	1	1	0	1	1	0	0	0	0	1	0	29.5	1	0
															3-00731	0	2014-11-28	2014-12-02	1	35-44		1	0	1	1	0	0	0	0	1	0	0	0	0	1	0	1	1	0	0	0	0	0	0	0	0		0	1
															3-00749	1	2014-12-06	2014-12-11	2	<5	13.1	1	1	0	1	0	0	1	0	0	0	0	0	0
															3-00756	1	2014-12-01	2014-12-02	1	5-14	19	1	1	1	0	0	0	0	0	0	0	0	0	0
															3-00764	1	2014-11-26	2014-11-28	1	15-24	17.7	1	0	1	1	0	1	0	0	0	0	0	0	1
															3-00767	0	2014-12-10	2014-12-19	2	<5	19.2	0	0	0	1	0	0	0	0	0	0	0	0	0	1	1	0	1	0	1	0	0	0	0	0	0	19.2	0	0
															3-00772	0	2014-12-05	2014-12-12	1	5-14	18.8														1	0	0	0		1	0	0	0	0	0	0	18.8	0	0
															3-00780	1	2014-11-30	2014-12-01	1	<5	28.8	1	0	0	0	0	0	0	0	0	0	0	0	1
															3-00798	0	2014-12-02	2014-12-10	2	15-24	22.3	0	0	1	1	0	0	0	0	0	0	0	0	0	0	0	1	1	0	1	0	0	0	0	0	0	22.3	0	1
															3-00806	0	2014-11-27	2014-12-07	2	5-14	29.6	1	0	0	0	0	1	1	0	0	0	0	0	0	1	0	0	0	0	1	0	0	0	0	1	0	29.6	0	1
															3-00814	1	2014-11-26	2014-11-27	2	15-24	18.2	0	1	1	1	0	1	0	0	0	1	0	1	0
															3-00822	0	2014-12-09	2015-01-03	2	25-34	18.1	1	1	1	1	1	0	1	0	1	0	0	0	0	1	1	1	1	1	1	1	0	0	0	1	0	18.1	0	1
															3-00830	1	2014-12-04	2014-12-07	1	25-34	15.2
															3-00848	1	2014-12-02	2014-12-04	2	25-34	21.7	1	1	1	1	0	0	0	0	1	0	0	1	0
															3-00871	1	2014-11-26	2014-11-27	1	25-34		1	1	1	1	0	0	0	0	0	0	0	0	1
															3-00889	1	2014-12-04	2014-12-10	1	<5	18.2
															3-00897	0	2014-12-02	2014-12-08	1	25-34	22.5																										22.5	0	1
															3-00905	1	2014-12-11	2014-12-14	1	15-24	18.1	1	1	1	0	0	1	0	0	0	0	0	0	0
															3-00913	0	2014-12-05	2014-12-11	1	<5	20.8	1	1	0	1	0	0	1	1	0	1	0	0	0
															3-00939	0	2014-12-09	2014-12-13	2	5-14	23.4	1	1	1	1	1	1	1	1	0	0	0	0	0	1	1	1	1	1	1	1	0	0	0	1	0	23.4	0	0
															3-00954	1	2014-12-11	2014-12-11	2	35-44
															3-00970	1	2014-11-28	2014-12-09	2	25-34	24.1	1	1	1	1	0	1	0	0	1	0	0	0	1
															3-00996	0	2014-12-05	2014-12-16	2	45+	30.7	1	1	0	0	1	0	0	0	0	0	0	0	0
															3-01010	1	2014-12-02	2014-12-03	2	35-44	21.3	1	1	1	1	1	1	0	0	1	0	1	0	0
															3-01028	0	2014-12-13	2014-12-17	2	25-34		0	1	1	1	1	0	0	1	0	0	0	0	0	0	1	1	1	1	1	1	0	0	0	1	0		1	0
															3-01044	0	2014-12-05	2014-12-07	2	45+		1	1	0	1	1	1	1	0	0	0	0	0	0	1	1	0	1	1	1	0	0	0	0	1	0		0	1
															3-01069	0	2014-12-04	2014-12-09	2	15-24	28.6														0	0	0	0		0	0	0	0	0	0	0	28.6	0	1
															3-01077	1	2014-12-02	2014-12-02	2	<5		1	1	1	1	1	0	0	0	0	0	0	0	0
															3-01089	1	2014-12-05	2014-12-12	2	25-34	20.6	1	1	0	0	1	1	0	0	0	0	0	0	0
															3-01093	1	2014-12-03	2014-12-09	1	25-34		1	1	1	1	1	1	1	0	1	0	0	0	0
															3-01096	0	2014-11-27	2014-12-21	2	5-14	31.4	0	1	0	0	0	0	0	0	0	0	0	0	0	1	1	1	1	0	1	0	0	0	0	0	0	31.4	0	0
															3-01101	1	2014-12-07	2014-12-12	2	5-14
															3-01127	0	2014-11-28	2014-12-10	2	15-24	25.3	1	0	0	0	0	1	0	0	1	0	0	0	0	1	1	1	1	0	1	0	0	1	0	0	0	25.3	1	1
															3-01135	1	2014-11-27	2014-12-02	2	5-14		1	1	1	0	0	0	0	0	0	0	1	0	0
															3-01143	1	2014-12-03	2014-12-11	2	45+	23.9
															3-01150	1	2014-12-08	2014-12-16	2	5-14	18.6	1	1	1	1	0	0	0	0	1	0	0	0	0
															3-01168	0	2014-12-07	2014-12-12	1	35-44	22.6	0	0	1	1	0	1	0	0	0	0	0	0	0	0	0	1	1	0	1	0	0	0	0	0	0	22.6	0	1
															3-01176	0	2014-12-18	2014-12-21	2	45+	31.1	1	0	1	1	0	1	1	0	0	0	0	0	0	1	1	1	1	0	1	0	0	0	0	1	0	31.1	1	1
															3-01184	1	2014-12-08	2014-12-11	1	25-34	19.6	1	1	1	1	1	1	0	0	0	0	1	0	1
															3-01192	1	2014-12-09	2014-12-13	1	25-34	17.7
															3-01218	0	2014-12-15	2015-01-04	1	5-14	16.8	1	0	1	1	0	0	0	0	1	0	0	0	0	1	1	1	1	0	1	1	0	0	0	1	0	16.8	0	0
															3-01226	0	2014-12-14	2014-12-20	1	5-14	23.3	1	1	0	1	0	0	0	0	0	0	0	0	0	1	1	1	1	0	0	0	0	0	0	0	0	23.3	0	1
															3-01234	0	2014-12-08	2014-12-11	2	25-34		1	1	1	1	0	1	1	1	0	0	0	0	0
															3-01242	1	2014-12-12	2014-12-15	1	25-34	16.1	1	1	0	0	1	1	1	1	1	0	0	0	0
															3-01261	0	2014-12-03	2014-12-09	1	15-24	27.4	1	1	0	0	0	0	1	0	0	0	0	0	0	1	1	0	0	0	0	0	0	0	0	1	0	27.4	1	1
															3-01267	0	2014-12-12	2014-12-26	2	5-14	17.8	1	1	0	0	0	0	0	0	0	0	0	0	0	1	1	1	1	0	0	0	0	0	0	0	0	17.8	1	0
															3-01283	1	2014-12-11	2014-12-18	1	35-44	20.1	1	1	1	1	1	1	1	1	1	0	1	0	0
															3-01291	1	2014-12-11	2014-12-15	1	25-34	15.4	1	1	1	0	0	0	1	0	0	0	0	0	0
															3-01309	0	2014-12-16	2014-12-24	1	15-24	21.5	1	1	1	1	0	1	0	1	1	0	1	0	0	1	1	1	1	0	1	1	0	1	0	0	0	21.5	1	1
															3-01317	0	2014-12-14	2014-12-19	2	25-34																1				1								1	1
															3-01325	0	2014-12-08	2014-12-16	2	15-24	21.4	0	1	1	0	0	0	0	0	0	0	0	0	0	0	1	1	1	0	1	0	0	0	0	0	0	21.4	0	0
															3-01374	1	2014-12-09	2014-12-13	2	5-14	16.9	1	1	1	1	0	1	1	0	1	0	0	1	0
															3-01382	0	2014-12-09	2014-12-15	1	15-24	23.6	1	1	0	1	0	0	0	0	0	0	0	0	0	1	1	0	1	0	1	0	0	0	0	1	0	23.6	0	0
															3-01432	1	2014-12-11	2014-12-12	1	35-44	14.5	1	0	0	0	0	0	1	0	0	0	0	0	0
															3-01457	0	2014-12-14	2014-12-21	1	15-24	24.6														0	1	0	1		1	1	0	0	0	1	0	24.6	0	0
															3-01473	1	2014-12-15	2014-12-17	2	25-34	16.3	0	1	1	1	0	0	1	0	0	0	0	0	0
															3-01499	0	2014-12-11	2014-12-19	2	45+	18.8	1	1	1	0	0	0	0	0	0	0	0	0	0
															3-01531	0	2014-12-11	2014-12-18	1	15-24	21.2	1	1	1	1	0	1	1	0	1	0	0	0	0	1	1	1	1	0	1	1	0	0	0	1	0	21.2	1	0
															3-01549	0	2014-12-09	2014-12-21	2	5-14	22.9	1	0	1	1	0	1	1	1	1	1	1	0	0	1	1	1	1	0	1	1	1	1	0	1	0	22.9	0	1
															3-01580	1	2014-12-12	2014-12-16	2	35-44	20	1	1	1	1	1	1	1	0	1	0	0	0	0
															3-01622	0	2014-12-11	2014-12-17	2	25-34	25.7	1	0	1	1	0	1	1	0	0	0	0	0	0	1	0	1	1	0	1	0	0	0	0	1	0	25.7	0	1
															3-01663	1	2014-12-16	2014-12-18	1	25-34	15.2	1	1	1	1	1	1	1	0	0	0	0	1	0
															3-01671	1	2014-12-11	2014-12-12	2	25-34	17.7	0	0	0	0	0	0	0	0	0	0	0	0	1
															3-01705	1	2014-12-17	2014-12-20	1	25-34	20.3	1	0	1	1	0	1	1	0	1	0	0	0	0
															3-01739	0	2014-12-12	2014-12-27	2	45+	18	1	1	1	0	0	1	1	0	0	0	0	0	0
															3-01754	0	2014-12-16	2014-12-23	1	5-14	22.7	1	0	1	1	1	0	1	0	0	0	0	0	0	1	1	1	1	1	0	0	0	0	0	1	0	22.7	0	0
															3-01762	0	2014-12-12	2014-12-29	2	35-44	19	1	1	1	0	0	0	0	0	0	0	0	0	0	1	1	1	1	0	1	0	0	0	0	1	0	19	0	0
															3-01804	0	2014-12-21	2014-12-27	2	25-34		1	1	0	0	1	1	1	0	0	0	0	0	0	1	1	0	0	1	1	0	0	0	0	1	0		1	0
															3-01812	0	2014-12-19	2014-12-22	2	5-14		1	1	1	0	1	1	1	0	0	1	0	0	0	1	1	1	0	1	1	0	1	0	0	1	0		0	1
															3-01838	1	2014-12-12	2014-12-16	1	25-34	18	1	1	1	1	1	1	1	0	1	0	1	0	0
															3-01846	0	2014-12-14	2014-12-29	2	25-34		1	1	1	0	0	1	0	0	1	0	1	0	1
															3-01853	0	2014-12-17	2014-12-21	1	15-24		1	1	1	1	1	1	1	1	1	0	1	0	0	1	1	1	1	1	1	1	0	1	0	1	0		1	0
															3-01895	0	2014-12-20	2014-12-28	2	15-24	21.6	1	1	1	1	1	1	1	0	0	1	0	0	0	1	1	1	1	1	1	0	1	0	0	1	0	21.6	0	1
															3-01903	0	2014-12-15	2014-12-24	2	15-24	22.2	1	1	1	1	0	1	1	1	1	0	0	1	0	1	1	1	1	0	1	1	0	0	1	1	0	22.2	0	0
															3-01929	1	2014-12-18	2014-12-18	1	35-44	21.1	0	0	0	0	0	0	0	0	0	0	0	0	1
															3-01937	0	2014-12-14	2014-12-23	1	<5	26.9	1	1	1	1	0	0	1	0	1	0	0	0	0	1	1	1	1	0	0	0	0	0	0	1	0	26.9	1	0
															3-01945	0	2014-12-04	2014-12-08	1	35-44	22														1	1	0	1		0	0	0	0	0	1	0	22	0	1
															3-01978	0	2014-12-15	2014-12-19	2	25-34	29	1	1	1	1	0	0	1	0	0	0	0	0	0	1	1	1	1	0	1	0	0	0	0	1	0	29	0	1
															3-02042	1	2014-12-11	2014-12-16	1	25-34	18.5	0	1	1	1	1	0	0	0	0	0	0	0	0
															3-02067	1	2014-12-16	2014-12-20	1	5-14	17.1	1	1	1	1	0	0	0	0	0	0	0	0	0
															3-02075	1	2014-12-15	2014-12-16	1	45+	16.2	1	1	0	1	1	1	1	0	0	0	1	0	0
															3-02091	0	2014-12-17	2014-12-20	2	45+		1	1	0	0	0	1	1	0	0	0	0	0	0	1	1	0	0	0	1	0	0	0	0	1	0		0	1
															3-02141	0	2014-12-16	2014-12-19	1	15-24		1	1	1	1	0	1	0	0	0	0	0	0	0	1	1	1	1	0	1	1	0	0	0	0	0		1	1
															3-02166	1	2014-12-10	2014-12-14	1	35-44	16.6	0	1	0	1	0	0	0	0	0	0	0	1	0
															3-02216	0	2014-12-18	2014-12-28	1	25-34	32.5	1	1	0	1	0	1	1	0	1	0	0	0	0	1	1	1	1	0	1	1	0	0	0	1	0	30.5	0	0
															3-02224	0	2014-12-14	2014-12-16	1	15-24		1	1	1	1	0	0	1	0	1	0	0	0	0	1	1	1	1	0	0	0	0	0	0	1	0		0	0
															3-02232	0	2014-12-16	2014-12-21	2	5-14	31.2	0	1	1	1	0	0	1	0	0	0	0	0	0	0	1	1	1	0	0	0	0	0	0	1	0	31.2	1	1
															3-02240	0	2014-12-19	2014-12-23	2	15-24	15.9	1	1	1	0	0	1	1	0	1	0	0	0	0	1	1	1	0	0	1	0	0	0	0	1	0	15.9	1	1
															3-02307	0	2014-12-12	2014-12-20	2	25-34	22.7	0	1	1	1	0	1	0	0	1	0	1	1	0	0	1	1	1	0	1	0	0	1	1	1	0	22.7	1	1
															3-02406	1	2014-12-18	2014-12-23	2	15-24	14.4	1	1	1	1	1	1	1	0	1	0	0	0	0
															3-02448	0	2014-12-22	2014-12-31	1	45+	20.4	1	1	0	0	1	1	0	0	1	0	0	0	0	1	1	1	1	1	1	0	0	0	0	0	0	20.4	1	1
															3-02521	1	2014-12-28	2014-12-31	1	15-24	15.4	1	1	0	0	1	0	0	0	1	0	0	0	0
															3-02646	0	2014-12-24	2014-12-30	1	35-44	22.8	1	1	0	0	1	0	1	0	0	0	0	0	0	1	1	1	1	1	1	0	0	0	0	1	0	22.8	1	1
															3-02664	1	2015-01-29	2015-01-31	2	<5	15.1	1	1	1	0	0	1	1	1	0	0	0	0	0
															3-02695	1	2014-12-18	2014-12-23	1	15-24	17.2	1	1	0	0	0	0	1	0	0	0	0	0	0
															3-02760	0	2014-12-24	2014-12-29	1	25-34	27.3	1	1	1	1	1	1	0	0	0	0	0	0	0	1	1	1	1	1	1	0	0	0	0	0	0	27.3	0	0
															3-02786	1	2014-12-21	2014-12-30	1	5-14	16	1	1	1	1	1	1	1	0	0	0	0	0	0
															3-02810	1	2014-12-24	2014-12-28	2	15-24	15.7	1	1	1	1	0	1	0	0	0	0	0	0	0
															3-02828	1	2015-03-11	2015-03-12	1	<5	18.8
															3-02950	0	2015-01-06	2015-01-19	1	15-24	19.1	1	1	1	0	1	0	1	0	1	1	1	0	0	1	1	1	1	1	0	1	1	1	0	1	0	19.1	1	1
															3-03073	0	2014-12-27	2015-01-02	2	5-14		1	1	0	1	1	1	1	1	1	0	0	0	0	1	1	0	1	1	1	1	0	0	0	1	0		0	0
															3-03099	0	2015-01-01	2015-01-08	2	25-34		1	1	1	0	1	1	1	0	0	0	0	0	0	1	1	1	0	1	1	0	0	0	0	1	0		1	0
															3-03107	0	2015-01-01	2015-01-10	1	45+	30.5	1	1	0	0	0	1	1	1	0	0	0	0	0	1	1	0	1	0	1	1	0	0	0	1	0	30.5	1	1
															3-03115	0	2014-12-28	2015-01-08	2	35-44	18.4	1	1	0	1	1	1	1	0	0	0	1	0	0	1	1	0	1	1	1	0	0	1	0	1	0	18.4	1	1
															3-03131	0	2015-01-01	2015-01-08	1	<5	21.3	1	0	0	0	0	1	1	1	1	0	1	0	0	1	1	0	1	0	1	1	0	1	0	1	0	21.3	1	0
															3-03149	0	2014-12-28	2015-01-04	2	35-44	30	1	1	1	1	1	1	1	1	0	0	0	0	0	1	1	1	1	1	1	1	0	0	0	1	0	30	1	1
															3-03172	1	2014-12-26	2014-12-28	2	15-24	20.7	1	1	1	1	1	1	1	0	1	0	0	1	1
															3-03206	1	2015-01-01	2015-01-09	2	45+	20.9	0	1	1	0	0	0	1	0	0	0	0	0	0
															3-03223	1	2014-12-31	2015-01-03	2	25-34	23.3	1	1	1	1	1	1	1	1	1	0	0	0	0
															3-03230	0	2015-01-11	2015-01-22	1	5-14	21.2	1	1	0	1	1	1	1	0	0	0	0	0	0	1	1	0	1	1	1	0	0	0	0	1	0	21.2	1	0
															3-03248	0	2015-01-07	2015-01-13	1	<5	25.2	1	1	1	0	0	1	1	0	0	0	0	0	0	1	1	1	1	0	1	0	0	0	1	1	0	25.2	0	0
															3-03255	1	2015-01-30	2015-02-01	2	<5	16.3	1	1	1	1	1	0	0	0	0	0	0	0	1
															3-03263	0	2015-01-05	2015-01-22	2	5-14	18.9	1	1	1	0	1	0	0	0	0	0	0	0	0	1	1	1	1	1	1	0	0	0	0	0	0	18.9	0	1
															3-03289	0	2014-12-27	2015-01-03	2	5-14	25.8	1	1	1	0	0	1	1	1	1	0	1	0	0	1	1	1	0	0	1	1	0	1	0	1	0	25.8	1	0
															3-03305	0	2014-12-27	2015-01-03	1	5-14	21	1	0	1	1	1	1	0	0	0	0	0	1	0	1	0	1	1	1	1	0	0	0	1	1	0	21	1	1
															3-03311	0	2014-12-25	2014-12-31	2	<5	22.6	0	1	0	1	0	0	0	0	0	0	0	0	0	0	1	0	1	0	0	0	0	0	0	0	0	22.6	1	0
															3-03313	1	2014-12-28	2014-12-31	2	45+	17.7	1	1	0	1	0	1	0	0	0	0	0	0	0
															3-03339	0	2014-12-27	2015-01-06	2	35-44	22.6	1	1	1	1	0	1	1	0	1	0	0	0	0	1	1	1	1	0	1	0	0	0	0	1	0	22.6
															3-03347	1	2014-12-29	2014-12-30	2	25-34	18.1	1	1	1	1	0	1	0	1	1	0	1	0	0
															3-03354	0	2015-01-01	2015-01-22	1	25-34	24.7	1	1	0	0	1	1	1	1	0	0	0	0	0	1	1	1	1	1	1	1	0	0	0	1	0	22.3	0	1
															3-03370	0	2014-12-30	2015-01-06	2	45+	31.5	0	1	1	1	1	1	0	1	1	0	0	0	0
															3-03396	0	2015-01-05	2015-01-14	2	5-14	28.8	1	1	1	1	0	1	1	1	1	0	0	0	0	1	1	1	1	0	1	1	0	1	0	1	0	28.8	0	0
															3-03412	1	2014-12-31	2015-01-03	2	5-14	17.8	1	1	0	0	1	1	0	0	0	0	0	0	0
															3-03420	1	2015-01-01	2015-01-05	2	<5	16.9	1	1	0	0	1	1	1	1	0	0	0	0	0
															3-03461	0	2014-12-27	2015-01-07	2	35-44	21.2	1	1	1	1	1	1	1	1	1	0	0	0	0	1	1	1	1	1	1	1	0	0	0	1	0	21.2	1	1
															3-03479	0	2014-12-28	2015-01-08	2	45+		1	1	1	0	1	1	1	0	0	0	0	0	0	1	1	1	1	1	1	0	0	0	0	1	0		1	0
															3-03487	1	2014-12-26	2014-12-28	2	45+	15.2	1	1	1	0	1	0	1	0	0	0	0	0	0
															3-03503	1	2014-12-20	2014-12-21	1	25-34	18.2	1	1	1	1	0	1	0	0	1	0	0	0	0
															3-03529	1	2014-12-28	2015-01-01	2	45+	23.9	0	1	1	1	0	1	0	1	1	0	0	0	0
															3-03537	0	2014-12-23	2015-01-03	2	15-24	21.2	1	1	1	1	0	1	1	1	0	0	0	0	0	1	1	1	1	0	1	1	0	0	0	1	0	21.2	1	1
															3-03560	0	2014-12-27	2015-01-02	2	25-34	31.5	0	1	1	1	1	1	1	1	0	0	0	0	0
															3-03586	1	2014-12-24	2014-12-27	1	25-34	16	1	1	0	0	0	1	1	0	1	0	0	0	0
															3-03594	0	2014-12-25	2014-12-30	2	15-24	30.4	1	1	1	1	1	1	0	0	0	0	0	0	0	1	1	1	1	1	1	0	0	0	0	0	0	23.8	0	0
															3-03602	0	2014-12-19	2014-12-31	2	35-44	21.1	1	1	1	1	0	0	1	0	1	0	0	0	0	1	1	1	1	0	0	0	0	0	0	1	0	21.1	0	1
															3-03610	0	2014-12-25	2015-01-12	2	35-44	27.1	1	1	1	1	0	1	1	0	0	0	0	0	0	1	1	1	1	0	1	0	0	0	0	1	0	20.2	0	1
															3-03628	0	2014-12-25	2015-01-09	2	25-34	18.7	1	1	1	1	0	1	1	0	1	0	0	0	0
															3-03644	0	2014-12-21	2015-01-05	2	25-34	19.8	1	1	1	0	0	1	0	0	0	0	0	0	0	1	1	1	1	0	1	0	0	0	0	1	0	19.8	1	0
															3-03651	0	2014-12-21	2015-01-08	2	35-44	32.6	0	1	1	0	0	1	0	0	1	0	0	0	0	0	1	1	1	0	1	0	0	0	0	1	0	23	0	1
															3-03677	1	2014-12-26	2014-12-30	1	25-34	24.9	1	1	1	1	1	0	0	0	0	0	0	0	0
															3-03685	0	2014-12-22	2015-01-06	1	5-14	20.6	1	1	1	1	0	0	1	0	0	0	0	0	0	1	1	1	1	0	0	0	0	0	0	1	0	18.7	0	0
															3-03693	0	2014-12-23	2014-12-29	2	25-34	28.3	1	1	1	1	0	1	0	0	0	0	0	0	0	1	1	1	1	0	1	0	0	0	0	0	0	28.3	0	1
															3-03701	0	2014-12-25	2015-01-09	1	5-14	29.7	1	1	1	1	0	0	1	0	0	0	0	0	0	1	1	1	1	0	0	0	0	0	0	1	0	20.5	0	1
															3-03735	0	2014-12-26	2015-01-02	1	15-24	22.9	1	1	0	0	0	1	1	0	1	0	0	0	0	1	1	0	0	0	1	0	0	0	0	1	0	22.9	1	1
															3-03743	0	2014-12-24	2015-01-14	2	5-14	19.2	1	0	0	0	0	0	1	0	0	0	0	0	0
															3-03750	0	2014-12-28	2014-12-31	2	45+		0	1	0	0	1	1	1	0	0	0	1	0	0	0	1	0	0	1	1	0	0	1	0	1	0		0	1
															3-03768	0	2014-12-19	2015-01-02	1	5-14	17.9	1	1	0	0	1	1	1	0	0	0	0	0	0	1	1	1	0	1	1	0	0	0	0	1	0	16.4	0	1
															3-03776	0	2014-12-23	2014-12-26	1	25-34		1	1	0	0	1	0	0	0	0	0	0	0	0	1	1	0	0	1	1	0	0	0	0	0	0		1	1
															3-03792	0	2014-12-27	2015-01-05	1	5-14	18.9	1	1	1	1	0	1	1	0	0	0	0	0	0	1	1	1	1	0	1	0	0	0	0	1	0	18.9	0	0
															3-03800	0	2014-12-25	2014-12-29	2	5-14	28.1	1	1	0	0	1	1	1	0	1	0	1	0	0	1	1	0	0	1	1	0	0	1	0	1	0	28.1	0	1
															3-03818	0	2014-12-28	2015-01-04	2	45+		1	1	1	1	1	1	1	1	1	0	0	0	0
															3-03826	0	2015-02-24	2015-03-22	1	5-14	35.4	1	1	1	1	0	1	0	0	1	0	0	0	0
															3-03842	1	2014-12-24	2014-12-27	1	35-44	19.4	1	1	0	0	1	1	1	1	0	0	1	0	0
															3-03852	0	2014-12-30	2015-01-07	1	5-14	21.7	1	1	0	0	0	1	1	0	0	0	0	0	0	1	1	0	0	0	1	0	0	0	0	1	0	21.7	1	0
															3-03875	1	2014-12-26	2015-01-01	2	5-14	17.7	1	1	1	1	1	1	1	0	0	0	0	1	0
															3-03883	0	2014-12-21	2014-12-28	2	5-14	22.7	1	1	1	1	1	1	1	0	0	0	0	0	0	1	1	1	1	1	1	0	0	0	0	1	0	22.7	0	0
															3-03891	1	2014-12-26	2015-01-06	2	45+	21.3	1	1	1	0	0	1	1	1	1	0	0	0	0
															3-03917	0	2014-12-24	2014-12-28	1	45+	29.2	1	1	1	0	1	1	1	0	1	0	0	0	0	1	1	1	0	1	1	0	0	0	0	1	0	29.2	1	1
															3-03933	0	2014-12-26	2014-12-31	1	15-24	28.7	1	1	1	0	0	1	0	1	0	0	0	0	0	1	1	1	0	0	1	1	0	0	0	0	0	28.7	0	0
															3-03941	0	2014-12-21	2015-01-04	1	15-24	18.2	1	1	1	0	0	0	1	0	1	0	0	0	0
															3-03966	1	2014-12-31	2015-01-03	2	15-24	18.3	1	1	1	0	1	1	1	0	1	1	0	1	0
															3-03974	0	2014-12-27	2015-01-08	2	15-24	29.3	1	1	0	1	0	1	1	0	0	0	0	0	0	1	1	1	1	0	1	0	0	0	0	1	0	29.3	0	1
															3-03990	1	2014-12-24	2014-12-28	1	15-24	15.6	1	0	1	1	1	1	1	0	1	0	0	0	0
															3-04030	0	2015-02-19	2015-03-07	2	35-44	38.5	1	0	1	1	0	1	1	0	0	0	0	0	0	1	1	1	1	0	1	0	0	0	0	1	0	31	1	1
															3-04071	0	2015-02-15	2015-03-09	2	25-34	35.1	1	0	0	0	0	0	1	0	0	0	0	0	0	1	1	1	1	0	1	0	0	0	0	1	0	31.8	1	0
															3-04206	1	2015-01-07	2015-01-14	2	15-24	18.1	1	1	1	1	0	1	1	0	0	0	0	0	0
															3-04220	1	2015-01-06	2015-01-11	1	45+	22.7	1	1	0	0	1	1	0	0	0	0	0	0	0
															3-04535	0	2015-01-12	2015-01-24	2	25-34	20.1	1	1	1	1	0	0	0	0	0	0	1	0	0	1	1	1	1	0	1	0	0	1	0	1	0	20.1	1	1
															3-04618	0	2015-01-10	2015-01-18	2	5-14	28	1	1	1	0	0	1	1	0	0	0	0	0	0	1	1	1	0	0	1	0	0	0	0	1	0	28	0	0
															3-04659	0	2015-01-10	2015-01-18	2	15-24	35.4	0	1	0	0	1	1	0	0	1	0	0	0	0	0	1	0	0	1	1	0	0	0	0	0	0	35.4	0	1
															3-04691	0	2015-01-11	2015-01-25	2	15-24	18.7	1	1	1	1	0	0	0	0	0	0	0	1	0	1	1	1	1	0	1	0	0	0	1	1	0	18.7	0	1
															3-04717	0	2015-01-09	2015-01-17	2	15-24	29.6	1	1	1	0	0	1	0	0	0	0	0	0	0	1	1	1	0	0	1	0	0	0	0	1	0	29.6	0	0
															3-04782	1	2015-01-11	2015-01-17	2	25-34	17.9	1	1	1	1	1	1	1	1	0	0	0	0	0
															3-04840	0	2015-01-05	2015-01-19	2	15-24	34.6	1	1	1	1	1	1	1	0	0	0	0	0	0	1	1	1	1	1	1	0	0	0	0	1	0	34.3	0	0
															3-05417	1	2015-01-14	2015-01-31	1	25-34	17.4	1	1	0	1	1	1	1	0	1	0	1	0	0
															3-05631	1	2015-01-02	2015-01-11	1	45+	20.8	1	0	1	1	0	0	0	0	0	0	1	0	0
															3-05656	1	2015-01-01	2015-01-04	1	5-14	14.3	1	1	0	1	1	1	1	0	1	0	0	1	0
															3-05698	0	2015-01-15	2015-01-25	1	15-24	23.2	1	0	0	1	1	0	0	0	0	0	0	1	0	1	1	1	1	1	1	0	0	0	1	1	0	23.2	0	1
															3-05730	0	2015-01-02	2015-01-15	1	25-34	20.8	1	1	1	1	0	1	0	0	0	0	1	0	0	1	1	1	1	0	1	0	0	1	0	1	0	20.8	1	1
															3-05789	0	2015-01-17	2015-02-05	2	25-34	18.9	1	1	1	1	0	1	1	0	0	0	0	0	0	1	1	1	1	0	1	1	0	0	0	1	0	18.9	0	1
															3-05821	0	2015-02-19	2015-03-16	2	15-24	33	1	1	1	1	1	1	1	1	0	0	0	0	0	1	1	1	1	1	1	1	0	0	0	1	0	20.7	0	1
															3-05839	0	2015-02-22	2015-03-19	2	<5	38.9	1	1	1	1	0	1	1	0	0	0	0	0	0	1	1	1	1	0	1	0	0	0	0	1	0	23	1	0
															3-05854	1	2015-01-02	2015-01-07	2	5-14	15.4	1	1	1	1	1	1	1	0	0	0	0	0	0
															3-05870	0	2015-01-03	2015-01-17	2	5-14	21.1	1	1	0	1	0	1	1	0	0	0	0	0	0	1	1	0	1	0	1	0	0	0	0	1	0	21.1	1	1
															3-05888	0	2015-01-11	2015-01-24	2	15-24	22.1	1	1	1	1	0	1	0	0	1	0	0	0	0	1	1	1	1	0	1	0	0	0	0	0	0	22.1	1	1
															3-05920	0	2015-01-06	2015-01-22	2	5-14	18.1	1	1	1	1	1	1	1	0	1	0	0	0	0	1	1	1	1	1	1	0	0	0	0	1	0	18.1	1	1
															3-05946	1	2015-01-18	2015-01-19	1	45+	17.5	1	1	0	0	0	1	0	0	0	0	1	0	0
															3-06035	1	2015-02-23	2015-03-01	2	35-44	21.2	1	1	1	1	1	1	1	0	0	0	0	0	0
															3-06050	1	2015-02-21	2015-02-21	2	25-34	20.5	1	1	0	0	1	0	0	0	0	0	0	1	0
															3-06092	1	2014-12-04	2014-12-06	1	45+	25.7	0	1	1	1	0	1	0	0	0	0	0	0	0
															3-06100	0	2014-12-14	2014-12-19	2	15-24	29.5														0	0	0	0		0	0	0	0	0	0	0	29.5	1	1
															3-06118	1	2014-12-25	2014-12-29	1	25-34		1	1	1	1	1	1	1	1	1	0	1	0	0
															3-08813	0	2015-01-17	2015-02-04	2	15-24	21.2	1	1	0	0	0	0	1	0	0	0	0	0	0	1	1	1	1	0	1	0	0	0	0	1	0	21.2	0	1
[truncated: 28 more columns]

## Sheet: Variable labels
VARIABLE	LABEL
idno	idno
died	Died=1 Survived=0
dadmit	Date of admission to ETC
ddis	Date of discharge/death
sex	Sex
ageBands	Age in years (categorical)
ctFirst	first recorded ct-value at the ETC
feverETCp	fever - on presentation at ETC
fatigueETCp	fatigue - on presentation at ETC
vomit_nauseaETCp	vomit_nausea - on presentation at ETC
diarrhoeaETCp	diarrhoea - on presentation at ETC
conjunETCp	red eye or conjunctivitis - on presentation at ETC
j_m_painETCp	joint or muscle pain - on presentation at ETC
headacheETCp	headache - on presentation at ETC
breathingETCp	difficulty breathing - on presentation at ETC
rashETCp	rash - on presentation at ETC
hiccupsETCp	hiccups - on presentation at ETC
bleedingETCp	bleeding - on presentation at ETC
confusedETCp	confused - on presentation at ETC
ETC_fever	fever - ever had at ETC
ETC_fatigue	fatigue - ever had at ETC
ETC_vomit_nausea	vomit_nausea - ever had at ETC
ETC_diarrhoea	diarrhoea - ever had at ETC
ETC_j_m_pain	joint or muscle pain - ever had at ETC
ETC_breathing	difficutly breathing - ever had at ETC
ETC_rash	rash - ever had at ETC
ETC_hiccups	hiccups - ever had at ETC
ETC_bleeding	bleeding - ever had at ETC
ETC_headache	headache - ever had at ETC
ETC_ctLowest	lowest recorded ct-value at the ETC
feverSurv	fever - self-reported at survivor clinic
jointpainSurv	jointpain - self-reported at survivor clinic
musclepainSurv	musclepain - self-reported at survivor clinic
ocularpainSurv	ocularpain - self-reported at survivor clinic
photophobSurv	photophobia - self-reported at survivor clinic
lossvisionSurv	lossvision - self-reported at survivor clinic
eyefrgnbodSurv	sensation of foreign body in eye - self-reported at survivor clinic
redeyeSurv	redeye - self-reported at survivor clinic
excesshungSurv	excess hunger - self-reported at survivor clinic
hearlossSurv	hearloss - self-reported at survivor clinic
genprobSurv	genprob - self-reported at survivor clinic
amenorrheSurv	amenorrhea - self-reported at survivor clinic
testpainSurv	testicle pain - self-reported at survivor clinic
testedemaSurv	testicle edema - self-reported at survivor clinic
jawpainSurv	jawpain - self-reported at survivor clinic
paropainSurv	parotid pain - self-reported at survivor clinic
abtasteSurv	abnormal taste - self-reported at survivor clinic
drymouthSurv	drymouth - self-reported at survivor clinic
painchewSurv	painchew - self-reported at survivor clinic
hairlossSurv	hairloss - self-reported at survivor clinic
memlossSurv	memloss - self-reported at survivor clinic
headachSurv	headach - self-reported at survivor clinic
lossappSurv	lossapp - self-reported at survivor clinic
abdpainSurv	abdpain - self-reported at survivor clinic
chestpainSurv	chestpain - self-reported at survivor clinic
backpainSurv	backpain - self-reported at survivor clinic
moveprobSurv	moveprob - self-reported at survivor clinic
dateclinvi_1	Date of first clinic visit
dateclinvi_2	Date of second clinic visit
dateclinvi_3	Date of third clinic visit
